# Supplementary material for: Treatments and Predictors of Mortality for Carbapenem-Resistant Gram-Negative Bacilli Infections in Malaysia: A Retrospective Cohort Study
Source: Trop Med Infect Dis. 2022 Dec 2;7(12):415. doi: 10.3390/tropicalmed7120415 (PMC9783639; doi:10.3390/tropicalmed7120415)
Supplement: Supplementary file 1 [file tropicalmed-07-00415-s001.zip]

Archive with 1 entries (1 files):
- tropicalmed-2047580-supplementary.pdf
